# Supplementary material for: Detoxification and Excretion of Trichothecenes in Transgenic Arabidopsis thaliana Expressing Fusarium graminearum Trichothecene 3-O-acetyltransferase
Source: Toxins (Basel). 2021 Apr 29;13(5):320. doi: 10.3390/toxins13050320 (PMC8145220; doi:10.3390/toxins13050320)
Supplement: Supplementary file 1 [file toxins-13-00320-s001.zip]

Archive with 1 entries (1 files):
- toxins-1212369-supplementary.pdf
